# Supplementary material for: Common Genetic Variants in TRIO Are Associated With Autism in Chinese Han Population
Source: Genet Res (Camb). 2025 Dec 17;2025:7762302. doi: 10.1155/genr/7762302 (PMC12721762; doi:10.1155/genr/7762302)
Supplement: Supplementary file 9 — Supporting Information 9 Table S7: The results of autism GWAS from the Psychiatric Genomics Consortium (PGC). [file GENR-2025-7762302-s005.xlsx]

## Sheet: S11 Table.The results of autism
Table S7.The results of autism GWAS from the Psychiatric Genomics Consortium (PGC)
CHR	SNP	BP	A1	A2	INFO	OR	SE	P	beta
5	rs30618	14272936	A	C	1	0.96744	0.0178	0.06295	-0.0331019
5	rs32390	14219717	T	C	0.992	0.9857	0.02	0.4722	-0.0144032
5	rs78792908	14255461	T	G	0.977	0.94649	0.0584	0.3465	-0.0549949
5	rs424275	14208542	A	G	0.992	1.0145	0.02	0.4725	0.0143959
5	rs1697168	14264661	T	C	1	0.98039	0.0307	0.5187	-0.0198048
5	rs26291	14188684	A	C	0.988	1.00793	0.016	0.6193	0.00789872
5	rs56249231	14308893	A	ACCAACCAC	0.71	1.02788	0.0164	0.09431	0.0274984
5	rs30770	14378068	T	G	0.992	1.03427	0.0185	0.06789	0.0336959
5	rs165094	14266629	A	G	1	0.98187	0.0138	0.1845	-0.0182964
5	rs35249897	14151495	TTG	T	0.958	0.98255	0.0149	0.2401	-0.017604
5	rs62346562	14217041	A	G	0.993	1.01511	0.0363	0.6796	0.014997
5	rs354289	14237287	T	C	0.94	0.97463	0.025	0.3036	-0.0256974
5	rs10513170	14263981	T	C	0.995	1.00391	0.0266	0.8848	0.00390238
5	rs30788	14383167	C	G	0.994	0.9982	0.0155	0.9092	-0.00180162
5	rs697558	14271680	C	G	1	0.98413	0.0305	0.5986	-0.0159973
5	rs57240559	14348960	A	ATG	0.922	1.03025	0.0181	0.09905	0.0298015
5	rs154155	14317288	A	G	0.99	0.9631	0.0181	0.03801	-0.037598
5	rs26130	14193500	T	G	0.995	1.00813	0.0263	0.7585	0.00809713
5	rs168756	14144754	A	G	0.991	1.01979	0.0144	0.1734	0.0195967
5	rs26081	14443040	A	T	0.936	0.98541	0.0192	0.4439	-0.0146975
5	rs40278	14400274	A	G	0.995	1.0019	0.0155	0.9018	0.0018982
5	rs34598618	14265498	T	TA	0.987	0.9974	0.0196	0.896	-0.00260339
5	rs32548	14211241	T	C	1	1.02316	0.0156	0.1426	0.0228959
5	rs696290	14226536	A	G	0.999	0.98236	0.0358	0.6183	-0.0177974
5	rs1967180	14245361	A	G	0.993	1.00321	0.0155	0.8379	0.00320486
5	rs42253	14289267	T	C	0.998	0.97873	0.0138	0.1204	-0.0214995
5	rs10866506	14377919	T	C	0.998	1.02337	0.0305	0.4498	0.0231011
5	rs799025	14285795	A	G	0.985	0.9977	0.0174	0.8953	-0.00230265
5	rs256423	14351024	T	C	0.994	1.03977	0.0172	0.02328	0.0389995
5	rs34560795	14390577	A	G	0.95	0.96764	0.0238	0.1672	-0.0328952
5	rs1610900	14169532	GAAAGATGGAAAA+4	G	0.998	0.96783	0.017	0.05494	-0.0326988
5	rs75905830	14291590	A	G	0.977	1.0029	0.027	0.9147	0.0028958
5	rs11950000	14404596	T	C	0.994	0.98216	0.0307	0.5586	-0.0180011
5	rs26101	14470852	A	G	0.93	0.98718	0.0193	0.5048	-0.0129029
5	rs33007	14207341	T	C	0.996	0.97463	0.0139	0.0648	-0.0256974
5	rs6882373	14478601	A	G	0.773	1.04624	0.031	0.1444	0.0452028
5	rs412800	14371753	T	C	0.984	1.03272	0.0185	0.08223	0.0321961
5	rs74646252	14340897	A	G	0.98	0.96156	0.0368	0.2869	-0.0391983
5	rs26131	14190934	A	G	0.997	1.00884	0.0262	0.7377	0.00880116
5	rs6554848	14246366	T	C	0.994	0.9974	0.0155	0.8673	-0.00260339
5	rs26116	14174279	T	C	0.982	1.00833	0.0266	0.7552	0.0082955
5	rs245451	14213452	T	C	0.991	0.98551	0.0201	0.4679	-0.014596
5	rs706273	14289967	A	T	0.981	1.0028	0.0174	0.8711	0.00279609
5	rs247138	14342262	T	C	1.01	0.97971	0.0143	0.152	-0.0204987
5	rs72740385	14146873	T	C	0.984	0.97258	0.0227	0.2218	-0.0278029
5	rs378369	14394611	A	G	0.994	1.0016	0.0155	0.9177	0.00159872
5	rs30772	14379339	T	C	0.991	0.999	0.0155	0.9503	-0.0010005
5	rs26182	14470509	T	G	0.97	1.01694	0.0158	0.2888	0.0167981
5	rs13188746	14375901	A	G	0.964	1.00421	0.0154	0.7873	0.00420116
5	rs11133784	14239606	T	G	1.01	0.98236	0.0138	0.1978	-0.0177974
5	rs187125	14278313	T	G	0.992	0.997	0.0172	0.863	-0.00300451
5	rs445553	14210865	T	C	0.991	0.9861	0.0201	0.4853	-0.0139975
5	rs506330	14230036	T	C	0.985	1.01939	0.0139	0.1685	0.0192044
5	rs730184	14360436	A	G	0.947	0.98393	0.0149	0.2771	-0.0162005
5	rs13189406	14368975	T	C	0.988	0.9973	0.0154	0.8591	-0.00270365
5	rs12332644	14418569	C	G	0.952	0.98501	0.0278	0.5881	-0.0151035
5	rs72740400	14168911	T	C	0.986	0.96387	0.0222	0.09753	-0.0367988
5	rs32593	14169709	A	G	1.01	1.00642	0.014	0.6466	0.00639948
5	rs32572	14172120	A	G	0.993	0.96647	0.0176	0.05265	-0.034105
5	rs6884930	14319071	T	C	0.835	0.95237	0.0527	0.3545	-0.0488017
5	rs78471517	14495657	A	G	0.735	1.14191	0.0579	0.02187	0.132702
5	rs36030458	14208299	CAA	C	0.995	1.02419	0.0141	0.08954	0.0239021
5	rs11954063	14162646	A	G	0.994	1.01136	0.0157	0.4708	0.011296
5	rs250848	14157040	A	G	0.999	1.01908	0.0143	0.1862	0.0189003
5	rs57640930	14405231	T	C	0.995	1.02143	0.0307	0.4907	0.0212036
5	rs533517	14209860	T	C	0.992	0.9858	0.02	0.4742	-0.0143018
5	rs30784	14366840	T	C	0.992	1.03334	0.0185	0.07664	0.0327963
5	rs10078445	14421080	T	C	0.95	0.98491	0.0278	0.584	-0.015205
5	rs30790	14384161	A	G	0.994	0.998	0.0155	0.895	-0.002002
5	rs11133785	14339302	T	C	0.983	1.02973	0.0321	0.3613	0.0292966
5	rs774154	14307697	A	G	0.978	1.05739	0.0371	0.1333	0.0558036
5	rs30797	14388347	T	C	0.789	0.86988	0.0549	0.01102	-0.1394
5	rs187386	14199812	T	C	0.992	1.0145	0.02	0.4723	0.0143959
5	rs2697663	14281512	A	G	0.992	0.99651	0.0172	0.8379	-0.0034961
5	rs33027	14180743	C	G	0.989	0.97375	0.014	0.05781	-0.0266007
5	rs76158589	14200044	T	C	0.871	1.01197	0.0567	0.8343	0.0118989
5	rs62345015	14392798	A	G	1.01	0.97951	0.0304	0.4955	-0.0207028
5	rs26109	14495756	T	C	0.99	1.01379	0.0204	0.5011	0.0136958
5	rs352657	14170410	A	G	0.996	0.97853	0.0138	0.1172	-0.0217038
5	rs557292	14306905	A	G	0.949	0.94544	0.0362	0.1214	-0.0561049
5	rs77137402	14204922	C	G	0.874	1.01086	0.0567	0.8488	0.0108015
5	rs30786	14382675	T	C	0.993	0.99671	0.0155	0.8298	-0.00329542
5	rs43181	14176433	C	G	0.981	1.02552	0.014	0.07166	0.0251998
5	rs80322508	14339712	T	C	0.908	1.0031	0.0233	0.8957	0.00309521
5	rs897724	14250376	A	G	0.979	1.00431	0.0171	0.7999	0.00430074
5	rs75288328	14144729	T	G	0.799	0.99382	0.0236	0.7944	-0.00619918
5	rs7380307	14285971	T	C	0.997	0.96705	0.0178	0.06065	-0.0335051
5	rs7710935	14326552	T	C	0.999	0.97424	0.0322	0.4163	-0.0260976
5	rs27113	14448161	C	G	0.973	0.97863	0.0181	0.2311	-0.0216016
5	rs27107	14453904	T	C	0.974	0.97746	0.0181	0.2096	-0.0227979
5	rs2607077	14281773	T	C	0.991	0.99661	0.0173	0.8457	-0.00339576
5	rs30798	14390792	A	T	0.993	1.0017	0.0147	0.9073	0.00169856
5	rs17299045	14167099	T	C	0.894	1.03231	0.0257	0.2148	0.031799
5	rs151900	14222179	T	C	1	0.97443	0.0139	0.06137	-0.0259026
5	rs30773	14395220	A	G	0.994	0.998	0.0155	0.895	-0.002002
5	rs26102	14468559	T	C	0.897	1.03303	0.0244	0.182	0.0324962
5	rs27496	14152469	T	G	0.999	0.97249	0.0156	0.07445	-0.0278955
5	rs73059540	14320462	C	G	0.949	1.0023	0.0276	0.9343	0.00229736
5	rs11749395	14326835	A	T	0.849	0.93128	0.0482	0.1398	-0.0711953
5	rs30766	14376624	A	G	0.986	1.0016	0.0156	0.9171	0.00159872
5	rs154160	14355962	C	G	0.893	1.06535	0.0267	0.01765	0.0633034
5	rs26288	14148978	A	G	0.999	1.0286	0.0156	0.07099	0.0281987
5	rs33999434	14181281	T	TA	0.953	1.00531	0.0167	0.7527	0.00529595
5	rs28343	14400123	A	G	0.994	0.9977	0.0155	0.8819	-0.00230265
5	rs26098	14485386	T	C	0.99	0.98521	0.0203	0.4644	-0.0149005
5	rs60309711	14507602	A	G	0.707	0.8652	0.0703	0.03936	-0.144795
5	rs27099	14463639	A	T	0.984	1.01288	0.0171	0.4538	0.0127978
5	rs32341	14181461	T	G	0.99	1.01582	0.0201	0.4336	0.0156962
5	rs173947	14392312	T	C	0.995	1.0029	0.0147	0.8432	0.0028958
5	rs32389	14213503	T	C	0.991	1.01471	0.0201	0.4681	0.0146029
5	rs27480	14495485	T	C	0.989	0.98679	0.0203	0.5122	-0.013298
5	rs30621	14278539	T	C	1	1.02644	0.0157	0.09737	0.0260965
5	rs35932957	14478202	T	TA	0.859	1.04592	0.0454	0.3224	0.0448969
5	rs32335	14205632	A	C	0.991	1.0144	0.0201	0.4766	0.0142973
5	rs6863759	14478955	T	C	0.871	0.94516	0.044	0.2002	-0.0564011
5	rs26133	14189156	C	G	0.994	0.99382	0.0169	0.7126	-0.00619918
5	rs39617	14210897	T	G	1	1.02347	0.0156	0.1377	0.0231988
5	rs72742580	14186549	T	C	0.876	1.05675	0.0463	0.233	0.0551982
5	rs42485	14261092	T	C	0.987	1.0031	0.0196	0.875	0.00309521
5	rs79062060	14223949	T	G	0.859	1.01015	0.0504	0.8411	0.0100988
5	rs72740391	14156525	T	C	0.988	0.97278	0.0227	0.2245	-0.0275973
5	rs77957853	14254714	T	G	0.995	0.9981	0.0266	0.9444	-0.00190181
5	rs247141	14324226	T	G	1	0.96252	0.0167	0.02241	-0.0382004
5	rs62345012	14379945	A	G	1	1.02296	0.0305	0.4562	0.0227004
5	rs30787	14382695	A	G	0.991	1.0015	0.0155	0.9221	0.00149888
5	rs32694	14439228	A	G	0.97	0.97961	0.0181	0.2553	-0.0206007
5	rs27367	14192729	A	G	0.992	0.98157	0.0359	0.6043	-0.0186019
5	rs27761	14431980	A	G	0.926	0.9975	0.0145	0.8624	-0.00250313
5	rs17319023	14200433	T	C	0.983	1.04728	0.0438	0.2915	0.0461963
5	rs75633773	14145230	T	G	0.766	0.99571	0.0716	0.9518	-0.00429923
5	rs35782488	14430325	C	CA	0.727	0.99521	0.0163	0.7681	-0.00480151
5	rs62344976	14331673	T	C	1	0.97249	0.0321	0.3851	-0.0278955
5	rs77239684	14265029	T	G	0.995	0.9984	0.0267	0.9537	-0.00160128
5	rs7700787	14269135	A	C	1	0.96764	0.0178	0.06442	-0.0328952
5	rs42404	14417929	A	G	0.997	1.00985	0.0145	0.5008	0.00980181
5	rs247136	14380773	T	C	0.966	1.01755	0.0187	0.3528	0.0173978
5	rs73748809	14337162	C	G	0.983	0.95868	0.0369	0.2528	-0.0421979
5	rs10041847	14155419	T	C	0.997	1.0031	0.0143	0.8309	0.00309521
5	rs36077682	14362392	T	C	0.99	0.9975	0.0154	0.8711	-0.00250313
5	rs33004	14206232	A	G	0.997	0.97424	0.0139	0.06121	-0.0260976
5	rs356029	14281295	A	G	1	0.97883	0.0138	0.1216	-0.0213973
5	rs30768	14377199	C	G	0.988	1.0014	0.0156	0.9287	0.00139902
5	rs152433	14503119	A	G	0.982	1.01379	0.0207	0.5092	0.0136958
5	rs30624	14332889	T	C	0.992	1.02112	0.014	0.1353	0.0209001
5	rs6554851	14251773	T	C	1.01	1.02429	0.0158	0.1274	0.0239997
5	rs77004936	14177354	T	C	0.726	1.0008	0.0565	0.9886	0.00079968
5	rs56164834	14258745	A	G	0.994	0.9975	0.0266	0.9266	-0.00250313
5	rs32596	14163792	T	C	1.01	0.97609	0.0156	0.1214	-0.0242005
5	rs26105	14462617	C	G	0.898	0.96483	0.0243	0.1399	-0.0358034
5	rs247143	14325944	C	G	0.989	0.96252	0.0185	0.03924	-0.0382004
5	rs42407	14361471	T	C	0.991	1.03231	0.0185	0.08645	0.031799
5	rs72730879	14493579	A	T	0.803	0.98089	0.0354	0.587	-0.019295
5	rs32342	14181420	A	T	0.992	1.00662	0.0169	0.6954	0.00659818
5	rs11749307	14474283	A	G	0.8	0.97609	0.0222	0.2758	-0.0242005
5	rs706281	14472020	T	G	0.986	0.97824	0.0179	0.22	-0.0220002
5	rs30623	14332325	T	C	0.992	1.02194	0.014	0.1213	0.0217028
5	rs34256806	14380641	GA	G	0.993	0.9993	0.0155	0.9638	-0.000700245
5	rs59086805	14509047	A	G	0.888	0.98059	0.0599	0.7436	-0.0196008
5	rs30783	14366369	A	T	0.992	0.96647	0.0185	0.06607	-0.034105
5	rs27091	14471666	A	T	0.952	1.00562	0.0145	0.6972	0.00560427
5	rs26286	14166402	T	G	0.995	0.9756	0.0139	0.07438	-0.0247026
5	rs448506	14210964	A	G	0.991	1.0145	0.0201	0.4733	0.0143959
5	rs773765	14291614	T	C	0.99	0.98442	0.0311	0.6144	-0.0157026
5	rs12109453	14393511	C	G	1.01	0.97951	0.0304	0.4955	-0.0207028
5	rs6886439	14256064	A	G	0.995	0.99641	0.0266	0.8937	-0.00359646
5	rs3891267	14431982	A	C	0.771	0.87547	0.0547	0.01501	-0.132994
5	rs32395	14224229	A	G	0.992	1.01593	0.02	0.4315	0.0158044
5	rs27104	14457678	T	C	0.965	1.02265	0.0163	0.1701	0.0223973
5	rs27393	14459999	T	C	0.952	0.99581	0.0145	0.7727	-0.0041988
5	rs34968826	14222251	C	CT	0.956	1.02081	0.0141	0.1433	0.0205964
5	rs27114	14445585	T	C	0.943	0.9973	0.0144	0.8495	-0.00270365
5	rs27112	14449136	T	C	0.954	1.00381	0.0144	0.7945	0.00380276
5	rs13157886	14357399	T	C	0.88	0.92136	0.0473	0.08318	-0.0819044
5	rs30796	14388181	A	T	0.996	1.0029	0.0147	0.8461	0.0028958
5	rs249808	14478994	T	C	0.893	0.97356	0.0334	0.4224	-0.0267958
5	rs62344973	14317787	A	G	1	1.01908	0.0312	0.5435	0.0189003
5	rs389729	14405895	A	G	0.983	0.9988	0.0157	0.9387	-0.00120072
5	rs4702023	14244357	A	G	0.991	0.9981	0.0155	0.9052	-0.00190181
5	rs72746095	14352229	A	G	0.967	0.97883	0.0243	0.3791	-0.0213973
5	rs11740922	14360089	T	G	0.849	1.07519	0.0482	0.1323	0.0724974
5	rs26290	14188899	A	G	0.989	1.01857	0.0359	0.6088	0.0183997
5	rs17233363	14168531	A	G	0.732	1.00541	0.0563	0.924	0.00539542
5	rs774156	14306458	T	C	0.952	1.05919	0.0363	0.1138	0.0575045
5	rs154162	14357669	A	G	0.819	1.13111	0.0559	0.02752	0.123199
5	rs245445	14224222	A	G	1	1.02624	0.0139	0.06141	0.0259016
5	rs7715916	14389469	T	C	1.01	1.0202	0.0304	0.5117	0.0199987
5	rs11955435	14327888	A	G	0.983	1.00682	0.0175	0.6991	0.00679685
5	rs247140	14344689	A	G	0.992	0.96512	0.0186	0.05604	-0.0355028
5	rs62344981	14348593	T	C	0.984	1.03738	0.0312	0.2401	0.0366983
5	rs77269272	14251800	C	G	0.997	1.0029	0.0266	0.9122	0.0028958
5	rs247139	14342592	A	G	0.992	1.03603	0.0186	0.05676	0.0353961
5	rs58260094	14426560	T	C	0.962	1.01136	0.0361	0.755	0.011296
5	rs773767	14293345	A	G	0.903	1.03128	0.0311	0.3218	0.0308007
5	rs12110161	14397728	A	G	1	0.98177	0.0304	0.5444	-0.0183982
5	rs33023	14153665	T	C	0.999	0.98206	0.0143	0.2057	-0.0181029
5	rs61059406	14353335	A	G	0.995	0.96793	0.0311	0.2949	-0.0325955
5	rs33028	14180433	A	G	0.972	1.01888	0.0365	0.608	0.018704
5	rs75793490	14281267	A	G	0.991	0.9992	0.0195	0.9675	-0.00080032
5	rs33005	14206537	T	G	0.994	0.97395	0.0139	0.058	-0.0263953
5	rs27093	14468338	T	C	0.951	1.00582	0.0145	0.6867	0.00580313
5	rs27482	14165187	A	G	1	1.0247	0.0156	0.1182	0.0243999
5	rs245512	14200810	A	G	0.992	1.0144	0.02	0.4764	0.0142973
5	rs27108	14452841	T	C	0.969	1.01552	0.0166	0.354	0.0154008
5	rs16903453	14388636	A	G	1.01	0.97941	0.0304	0.4938	-0.0208049
5	rs17302526	14286802	T	C	0.93	1.02183	0.033	0.5136	0.0215951
5	rs80001484	14255125	T	G	0.995	1.0025	0.0266	0.9264	0.00249688
5	rs62346590	14308415	A	G	0.989	0.98837	0.0322	0.7155	-0.0116982
5	rs62346588	14296424	T	C	1	1.01755	0.0312	0.5765	0.0173978
5	rs59787628	14261875	A	T	0.995	0.9975	0.0266	0.9266	-0.00250313
5	rs164109	14175415	T	G	0.987	0.96851	0.017	0.05936	-0.0319965
5	rs6887662	14419552	A	T	0.944	1.0145	0.0278	0.6036	0.0143959
5	rs6887680	14500588	T	C	0.993	1.03407	0.0156	0.03206	0.0335025
5	rs152427	14454983	T	C	0.901	1.035	0.0243	0.1558	0.0344014
5	rs26099	14484999	A	G	0.985	1.01684	0.0141	0.2357	0.0166998
5	rs6887831	14303870	T	G	1.01	1.01826	0.0311	0.5608	0.0180953
5	rs152430	14500552	T	G	0.989	1.01491	0.014	0.2914	0.0147999
5	rs706271	14288946	T	C	0.983	1.0028	0.0174	0.8732	0.00279609
5	rs164858	14220474	A	G	0.992	1.01511	0.02	0.4536	0.014997
5	rs16903338	14253187	A	G	1	0.96715	0.0178	0.06057	-0.0334017
5	rs256417	14371180	A	G	0.988	0.96822	0.0185	0.0813	-0.0322959
5	rs27111	14450135	T	C	0.974	0.97873	0.0181	0.2349	-0.0214995
5	rs3898746	14478406	A	T	0.812	1.07004	0.0438	0.1217	0.067696
5	rs32526	14482166	C	G	0.985	0.98639	0.0141	0.3314	-0.0137035
5	rs30626	14288497	A	G	0.996	1.02727	0.0158	0.08877	0.0269048
5	rs62345053	14436443	A	C	0.944	0.98187	0.0351	0.6032	-0.0182964
5	rs16903434	14376781	A	G	0.996	0.97902	0.0305	0.4879	-0.0212032
5	rs7724830	14160447	C	G	0.989	1.03004	0.0226	0.1911	0.0295976
5	rs165083	14314138	A	G	0.991	1.03904	0.0181	0.03477	0.0382972
5	rs36010101	14158183	GA	G	1.01	0.9757	0.0156	0.1159	-0.0246001
5	rs256416	14370831	A	C	0.997	1.0351	0.0166	0.03834	0.034498
5	rs247145	14326506	T	C	0.994	0.97365	0.0139	0.05532	-0.0267034
5	rs27103	14459065	T	C	0.966	1.02306	0.0162	0.16	0.0227981
5	rs34735917	14159430	C	CA	0.8	1.02593	0.0191	0.179	0.0255995
5	rs17304403	14362334	T	G	0.991	1.0023	0.0154	0.883	0.00229736
5	rs26187	14432521	T	C	0.958	0.99511	0.0149	0.7409	-0.004902
5	rs35461923	14181198	A	AT	0.904	1.01106	0.0196	0.5744	0.0109993
5	rs30627	14289691	T	G	0.998	1.02194	0.0138	0.1161	0.0217028
5	rs30603	14257829	A	C	0.997	0.96783	0.0178	0.06575	-0.0326988
5	rs74871840	14250760	T	C	0.996	0.9973	0.0266	0.9192	-0.00270365
5	rs34064494	14352997	G	GT	0.948	0.9606	0.0171	0.01874	-0.0401972
5	rs55920001	14316642	A	G	0.978	1.05717	0.0371	0.1343	0.0555955
5	rs249809	14479754	A	G	0.945	0.99651	0.0477	0.9409	-0.0034961
5	rs6877000	14381033	A	T	0.994	0.9801	0.0138	0.1467	-0.0201007
5	rs42259	14386655	T	C	0.992	1.03231	0.0185	0.08573	0.031799
5	rs32531	14474678	T	C	0.908	0.98344	0.0195	0.3901	-0.0166986
5	rs80027557	14234646	A	G	0.74	1.00884	0.0441	0.8418	0.00880116
5	rs354303	14255567	T	G	1	1.01867	0.0138	0.1799	0.0184979
5	rs78133885	14375755	T	C	0.791	0.97853	0.0283	0.4426	-0.0217038
5	rs26185	14468448	A	C	0.913	0.97961	0.0513	0.6885	-0.0206007
5	rs165096	14262889	T	G	1	0.97638	0.0157	0.1292	-0.0239034
5	rs3747698	14502390	T	C	0.995	1.03438	0.0155	0.02958	0.0338022
5	rs78581853	14265763	A	G	0.993	0.9982	0.0267	0.9449	-0.00180162
5	rs26096	14457578	C	G	0.901	0.96667	0.0243	0.1629	-0.0338981
5	rs27092	14470681	C	G	0.986	1.02194	0.0179	0.2262	0.0217028
5	rs80098406	14434150	T	G	0.945	0.98147	0.0351	0.593	-0.0187038
5	rs28482202	14426718	T	C	0.96	0.99025	0.0361	0.7863	-0.00979784
5	rs247144	14326476	T	C	0.989	1.03935	0.0185	0.03764	0.0385955
5	rs32339	14182550	A	G	0.993	1.01521	0.02	0.4511	0.0150955
5	rs3840117	14475943	C	CG	0.903	1.00612	0.0151	0.6841	0.00610135
5	rs30617	14267936	T	C	0.988	1.002	0.0173	0.91	0.001998
5	rs80065798	14328368	A	G	0.953	1.00955	0.0443	0.8307	0.00950469
5	rs164629	14219278	A	G	0.999	1.02439	0.0141	0.08751	0.0240973
5	rs28030	14190920	A	G	0.992	1.02685	0.0139	0.05676	0.0264959
5	rs58185757	14237456	A	G	0.993	0.98521	0.0149	0.3172	-0.0149005
5	rs11957857	14402681	T	G	0.978	0.9982	0.0155	0.9077	-0.00180162
5	rs72730877	14486435	A	T	0.807	0.97834	0.0307	0.4758	-0.021898
5	rs26058	14192951	A	G	0.992	0.9859	0.02	0.4784	-0.0142003
5	rs17306291	14397643	A	T	0.966	0.97113	0.0315	0.3523	-0.0292949
5	rs2434605	14292625	A	G	0.967	1.0029	0.016	0.8553	0.0028958
5	rs75009040	14259942	A	G	0.725	1.04603	0.0366	0.2197	0.045002
5	rs40971	14329827	T	C	0.998	1.02644	0.0138	0.0589	0.0260965
5	rs35179690	14353379	C	CT	0.86	1.0008	0.0158	0.9592	0.00079968
5	rs6884808	14319093	A	T	0.835	1.04949	0.0528	0.3599	0.0483043
5	rs32394	14223271	A	G	0.992	1.01623	0.02	0.4222	0.0160997
5	rs75832624	14237237	T	C	0.944	1.05591	0.0381	0.153	0.054403
5	rs26086	14507905	A	G	0.975	0.9859	0.0206	0.49	-0.0142003
5	rs354301	14184022	A	G	0.993	0.98501	0.02	0.4506	-0.0151035
5	rs152383	14141837	T	C	0.956	1.01623	0.0148	0.2776	0.0160997
5	rs356020	14303395	T	G	0.946	0.9981	0.0341	0.9556	-0.00190181
5	rs2463803	14253070	A	G	1	0.98462	0.0305	0.6113	-0.0154995
5	rs773703	14283872	A	T	0.985	1.003	0.0173	0.8643	0.00299551
5	rs154152	14380324	T	G	0.997	0.97045	0.0185	0.1043	-0.0299954
5	rs40293	14163377	T	G	1.01	1.0248	0.0156	0.117	0.0244975
5	rs17298767	14157376	T	C	0.988	0.97249	0.0227	0.2187	-0.0278955
5	rs79169387	14471826	A	G	0.81	0.96175	0.0471	0.407	-0.0390007
5	rs30800	14391380	T	G	0.993	0.999	0.0155	0.947	-0.0010005
5	rs730185	14360323	T	C	0.976	0.98226	0.0371	0.6289	-0.0178992
5	rs30632	14294390	A	G	0.988	0.9758	0.0139	0.0778	-0.0244976
5	rs27939	14432221	T	C	0.959	1.00702	0.0144	0.6275	0.00699548
5	rs32571	14174106	T	C	0.979	0.9756	0.014	0.07704	-0.0247026
5	rs154154	14317307	C	G	0.99	1.03873	0.0181	0.03615	0.0379988
5	rs70964546	14212073	C	CA	0.991	1.01349	0.0201	0.5064	0.0133998
5	rs30622	14328641	C	G	0.991	0.97853	0.014	0.1221	-0.0217038
5	rs32573	14172108	A	G	0.992	0.96841	0.0171	0.06037	-0.0320997
5	rs17428704	14434264	T	C	0.941	1.01664	0.0351	0.6372	0.0165031
5	rs164003	14179719	T	G	0.992	0.99114	0.0264	0.7354	-0.00889948
5	rs32594	14164540	T	C	1	0.97726	0.0156	0.1409	-0.0230025
5	rs358753	14426611	A	C	0.972	1.00713	0.0143	0.6186	0.0071047
5	rs256413	14393749	C	G	0.994	0.9989	0.0155	0.9457	-0.0011006
5	rs26280	14204042	A	T	0.976	0.9858	0.014	0.3075	-0.0143018
5	rs27360	14467548	C	G	0.987	1.01187	0.0171	0.4891	0.0118001
5	rs78227760	14286495	A	T	0.981	1.00431	0.0268	0.8732	0.00430074
5	rs706278	14233596	A	G	0.926	0.96271	0.0251	0.1304	-0.0380031
5	rs76812736	14343242	A	G	0.981	0.96146	0.0369	0.2859	-0.0393023
5	rs77066689	14352690	T	C	0.978	1.04196	0.037	0.2663	0.0411036
5	rs27098	14464759	A	T	0.977	1.02204	0.0179	0.2246	0.0218006
5	rs27110	14451047	A	G	0.975	0.97902	0.0181	0.2397	-0.0212032
5	rs72744279	14252444	T	C	1	1.0349	0.0178	0.05389	0.0343048
5	rs28218	14480856	A	G	0.983	1.02798	0.019	0.1476	0.0275957
5	rs245448	14225323	A	T	0.991	1.01511	0.02	0.453	0.014997
5	rs16903509	14428888	A	G	0.958	1.01207	0.0364	0.7415	0.0119977
5	rs7708579	14495296	T	G	0.993	0.96793	0.0157	0.03788	-0.0325955
5	rs35373258	14398531	C	G	1	1.01847	0.0305	0.5491	0.0183015
5	rs34448636	14382964	C	CTG	0.99	1.0001	0.0155	0.9959	0.0001
5	rs59555106	14224766	A	AGGC	1.01	1.02224	0.0156	0.1594	0.0219963
5	rs79129580	14276897	A	C	0.993	0.9983	0.0267	0.9505	-0.00170145
5	rs62345057	14475584	A	G	0.927	0.93829	0.0472	0.1772	-0.0636962
5	rs30782	14363563	A	G	0.992	0.96764	0.0185	0.07576	-0.0328952
5	rs354302	14183866	T	C	0.988	1.0139	0.02	0.4908	0.0138043
5	rs58221971	14250626	A	G	1	0.97638	0.0158	0.1296	-0.0239034
5	rs249493	14144399	C	G	0.998	0.972	0.0156	0.06955	-0.0283995
5	rs62345874	14493337	A	C	0.949	1.08578	0.0473	0.08172	0.0822986
5	rs30605	14259489	A	G	0.998	1.03324	0.0178	0.06571	0.0326995
5	rs62345059	14475594	A	G	0.924	1.06311	0.0472	0.1947	0.0611986
5	rs73061636	14409060	A	T	0.992	1.01867	0.0307	0.5458	0.0184979
5	rs256424	14353412	A	G	0.998	0.97171	0.0138	0.03794	-0.0286979
5	rs57017859	14362930	A	G	0.999	0.96967	0.0309	0.32	-0.0307995
5	rs187667	14391401	A	G	0.994	1.0021	0.0155	0.8939	0.0020978
5	rs6554845	14163364	A	G	0.994	1.01136	0.0157	0.4718	0.011296
5	rs30612	14420027	A	C	0.954	1.04383	0.0197	0.02945	0.0428966
5	rs27684	14486035	T	C	0.99	0.98314	0.014	0.2249	-0.0170037
5	rs455946	14145880	A	C	0.999	0.97219	0.0156	0.07106	-0.028204
5	rs30767	14376828	A	C	0.987	0.9985	0.0156	0.9234	-0.00150113
5	rs152426	14454681	T	C	0.899	0.96764	0.0243	0.1746	-0.0328952
5	rs13175673	14290424	A	G	0.986	0.9985	0.0196	0.9383	-0.00150113
5	rs77544948	14279820	C	G	0.982	1.0001	0.0272	0.998	0.0001
5	rs27922	14448893	C	G	0.974	0.97873	0.0181	0.2341	-0.0214995
5	rs13160659	14353023	A	G	0.881	0.92063	0.0472	0.07961	-0.0826971
5	rs419154	14372440	T	C	0.988	0.97951	0.0139	0.1363	-0.0207028
5	rs17500759	14465355	T	C	0.874	0.9858	0.0245	0.5581	-0.0143018
5	rs468239	14487143	T	G	0.985	0.97424	0.019	0.1701	-0.0260976
5	rs17428910	14469120	A	G	0.879	1.02501	0.0393	0.5299	0.0247024
5	rs62346589	14299819	A	G	0.857	1.0002	0.0489	0.9974	0.00019998
5	rs30625	14311915	A	G	0.996	0.95743	0.0168	0.009787	-0.0435027
5	rs2440982	14279540	T	C	1	1.02132	0.0138	0.1263	0.0210959
5	rs55799712	14308758	T	TCATC	0.861	0.98334	0.0157	0.2858	-0.0168003
5	rs35048301	14439787	C	CA	0.765	1.13168	0.0599	0.03886	0.123703
5	rs2277045	14330940	T	C	0.976	0.96715	0.0363	0.3576	-0.0334017
5	rs149302	14159925	T	C	0.98	1.03087	0.0167	0.06945	0.0304031
5	rs78391908	14261298	C	G	0.996	1.0013	0.0266	0.9625	0.00129916
5	rs6554850	14251518	A	G	1.01	1.0245	0.0158	0.125	0.0242047
5	rs149123	14222340	A	G	1	0.97453	0.0139	0.0642	-0.0258
5	rs12109756	14397682	T	C	1	0.98177	0.0304	0.5444	-0.0183982
5	rs356033	14263302	T	C	0.821	0.88603	0.0546	0.02681	-0.121004
5	rs62344640	14187024	A	G	0.979	0.98748	0.0363	0.7283	-0.012599
5	rs26136	14217093	A	G	0.999	0.9756	0.0141	0.07985	-0.0247026
5	rs1697170	14248207	T	G	1	1.0143	0.0307	0.6427	0.0141987
5	rs78916625	14343447	A	G	0.98	0.96146	0.0368	0.2857	-0.0393023
5	rs59405120	14385873	A	C	0.999	1.02132	0.0304	0.4883	0.0210959
5	rs6895113	14496466	T	C	0.99	1.03686	0.0155	0.01972	0.0361969
5	rs152425	14454251	T	C	0.777	0.88356	0.0613	0.04326	-0.123796
5	rs248899	14224665	A	G	1.01	1.02255	0.0156	0.1525	0.0222995
5	rs77290134	14435165	T	C	0.878	1.02891	0.0436	0.5138	0.0285
5	rs60534900	14409798	T	C	0.951	1.00965	0.0275	0.7265	0.00960374
5	rs73751319	14257835	A	T	0.995	1.003	0.0266	0.9093	0.00299551
5	rs17303923	14326046	T	C	0.982	1.00642	0.0175	0.7155	0.00639948
5	rs40275	14335811	T	C	0.983	1.01623	0.0144	0.266	0.0160997
5	rs26113	14489638	A	G	0.992	0.98442	0.0204	0.4413	-0.0157026
5	rs354298	14184254	A	G	0.993	1.01521	0.02	0.4505	0.0150955
5	rs27632	14187991	A	G	0.989	0.98246	0.0359	0.6222	-0.0176956
5	rs26135	14185484	A	G	0.996	1.00692	0.0169	0.6831	0.00689617
5	rs12652543	14177235	A	G	0.979	1.03221	0.0178	0.07504	0.0317021
5	rs55812347	14461168	A	G	0.917	1.02194	0.0527	0.6804	0.0217028
5	rs42405	14312410	T	C	0.991	1.03842	0.0181	0.03741	0.0377003
5	rs30794	14387489	C	G	0.996	1.002	0.0147	0.8894	0.001998
5	rs78289442	14342308	A	G	0.981	1.03998	0.0369	0.2876	0.0392015
5	rs30610	14413568	T	C	0.986	0.99094	0.0146	0.5316	-0.00910129
5	rs850589	14425765	A	G	0.969	0.99382	0.0144	0.6664	-0.00619918
5	rs77218688	14392513	T	C	1.01	1.02102	0.0304	0.4951	0.0208021
5	rs77327731	14352034	T	C	0.976	1.03935	0.0369	0.2959	0.0385955
5	rs71614077	14189963	T	C	0.946	1.0025	0.0356	0.9432	0.00249688
5	rs26173	14479938	A	G	0.996	0.98501	0.019	0.4241	-0.0151035
5	rs32527	14479991	T	C	0.702	1.16021	0.0805	0.06484	0.148601
5	rs16903421	14367568	T	C	0.998	0.9687	0.0309	0.3041	-0.0318003
5	rs407517	14226444	A	G	0.988	1.01623	0.0201	0.4237	0.0160997
5	rs773702	14284628	A	G	0.986	0.9972	0.0174	0.8702	-0.00280393
5	rs39856	14269644	A	G	0.989	0.9982	0.0173	0.9148	-0.00180162
5	rs32595	14164260	A	G	0.999	0.98334	0.0143	0.2401	-0.0168003
5	rs27463	14214372	A	T	1	1.02214	0.0156	0.1599	0.0218985
5	rs17301011	14240195	A	G	0.703	1.0694	0.0864	0.4369	0.0670977
5	rs1729071	14220173	T	TA	0.99	0.98305	0.0359	0.6346	-0.0170953
5	rs17232796	14149763	A	G	0.988	0.97229	0.0226	0.215	-0.0281012
5	rs17304347	14339527	A	T	0.872	0.96483	0.0453	0.4295	-0.0358034
5	rs36121750	14163053	G	GT	1.01	0.9759	0.0156	0.1184	-0.0243952
5	rs5866089	14145047	A	AG	0.995	0.98059	0.0144	0.1728	-0.0196008
5	rs39857	14329966	T	C	0.991	0.9631	0.0185	0.04283	-0.037598
5	rs354285	14235150	A	G	0.979	1.01177	0.018	0.514	0.0117013
5	rs30620	14278514	T	C	0.991	1.0027	0.0172	0.8742	0.00269636
5	rs33915930	14183702	T	TA	0.994	0.98472	0.02	0.4433	-0.0153979
5	rs42555	14396485	C	G	0.994	0.9992	0.0155	0.96	-0.00080032
5	rs72744212	14230166	T	C	0.983	1.01319	0.015	0.3822	0.0131038
5	rs32597	14163572	T	C	0.997	0.97287	0.0138	0.04678	-0.0275048
5	rs66554336	14370913	A	G	0.996	1.0321	0.0309	0.3063	0.0315956
5	rs72748234	14387387	C	G	0.897	1.01725	0.0545	0.7533	0.0171029
5	rs32392	14222364	T	C	1.01	1.02204	0.0156	0.1618	0.0218006
5	rs79431615	14245783	A	G	0.995	0.9988	0.0267	0.9631	-0.00120072
5	rs26285	14164911	T	C	1.01	0.9758	0.0156	0.1177	-0.0244976
5	rs56334634	14252945	A	G	1.01	0.9757	0.0157	0.1188	-0.0246001
5	rs10513174	14379820	A	G	0.995	1.02071	0.0138	0.1375	0.0204985
5	rs56230710	14381768	A	G	0.818	0.95094	0.0422	0.2332	-0.0503043
5	rs28010	14184599	T	C	0.993	1.01532	0.02	0.4489	0.0152038
5	rs26110	14491969	A	G	1	1.01572	0.0139	0.2618	0.0155977
5	rs27666	14182049	C	G	0.975	1.01745	0.0365	0.6348	0.0172995
5	rs32592	14169856	A	G	1.01	1.00662	0.014	0.6366	0.00659818
5	rs39866	14361009	C	G	1	0.96667	0.0166	0.04081	-0.0338981
5	rs13172877	14372994	T	C	0.986	0.99621	0.0155	0.8072	-0.0037972
5	rs354287	14236440	T	C	0.98	1.01177	0.018	0.5146	0.0117013
5	rs247134	14337460	T	C	0.987	0.96483	0.0186	0.0539	-0.0358034
5	rs62344980	14346196	A	G	0.916	1.0021	0.0452	0.9625	0.0020978
5	rs164861	14262535	A	G	0.986	1.003	0.0174	0.8635	0.00299551
5	rs17302408	14283073	T	G	0.989	0.9973	0.0188	0.888	-0.00270365
5	rs26117	14174219	C	G	0.984	0.99233	0.0266	0.7718	-0.00769957
5	rs26107	14498727	A	G	0.988	1.0143	0.0204	0.4875	0.0141987
5	rs10042362	14265345	A	G	0.966	0.98876	0.0144	0.4305	-0.0113036
5	rs62345879	14504133	T	C	0.933	1.08632	0.0474	0.08067	0.0827958
5	rs71597901	14183979	CAG	C	0.993	1.01521	0.02	0.4505	0.0150955
5	rs10866507	14378088	T	C	0.998	1.02347	0.0304	0.4463	0.0231988
5	rs173948	14347771	A	G	0.998	1.0284	0.0139	0.04394	0.0280042
5	rs382403	14408905	C	G	0.982	1.0025	0.0155	0.8701	0.00249688
5	rs30633	14298470	A	G	0.999	0.97064	0.015	0.04671	-0.0297996
5	rs40301	14150549	A	C	0.998	1.02061	0.0143	0.1536	0.0204005
5	rs34934371	14432389	A	AT	0.958	0.99511	0.0148	0.7413	-0.004902
5	rs30785	14382299	A	T	0.994	0.9982	0.0155	0.9079	-0.00180162
5	rs60892841	14373899	A	G	0.994	1.03272	0.0309	0.2978	0.0321961
5	rs77824331	14260441	C	G	0.774	0.94271	0.0464	0.2037	-0.0589966
5	rs77415349	14504099	T	C	0.747	1.12682	0.0571	0.03641	0.1194
5	rs78646177	14466657	T	C	0.77	1.03396	0.0644	0.6046	0.0333961
5	rs76537977	14256427	C	G	0.995	1.0022	0.0267	0.935	0.00219758
5	rs164863	14275082	A	T	1	1.0201	0.0138	0.1505	0.0199007
5	rs30619	14277686	T	C	0.992	0.9977	0.0172	0.893	-0.00230265
5	rs76153570	14253756	A	C	0.996	0.9973	0.0266	0.9182	-0.00270365
5	rs57424190	14291897	T	TAAAAAAAAAA	0.95	0.9758	0.0153	0.1094	-0.0244976
5	rs152177	14354270	A	G	0.998	0.97278	0.0138	0.04585	-0.0275973
5	rs42206	14400955	T	C	0.993	0.998	0.0147	0.8917	-0.002002
5	rs13361539	14386952	A	G	0.994	1.02112	0.0138	0.1309	0.0209001
5	rs26061	14186233	T	C	0.994	1.01552	0.02	0.4434	0.0154008
5	rs26104	14464444	A	T	0.93	0.98758	0.0193	0.5195	-0.0124978
5	rs16903264	14184116	T	C	0.987	1.03417	0.0177	0.05729	0.0335992
5	rs26092	14451734	T	C	0.926	1.01643	0.0197	0.4094	0.0162965
5	rs11959397	14349603	T	C	0.99	1.03355	0.0312	0.2903	0.0329995
5	rs13187884	14411172	A	G	0.825	0.9024	0.0582	0.07746	-0.102697
5	rs773764	14290689	A	G	0.99	1.01532	0.031	0.6242	0.0152038
5	rs62345876	14497249	T	C	0.885	0.99661	0.0402	0.9329	-0.00339576
5	rs152782	14159211	T	G	1.01	0.97502	0.0156	0.1043	-0.0252973
5	rs397319	14405761	A	T	0.988	1.0021	0.0155	0.8909	0.0020978
5	rs4701601	14165455	T	C	0.995	0.98916	0.0157	0.489	-0.0108992
5	rs10513179	14424672	C	G	0.974	0.99263	0.0143	0.6055	-0.00739729
5	rs26103	14468320	T	G	0.896	0.9687	0.0244	0.1912	-0.0318003
5	rs27109	14452339	T	C	0.977	0.98738	0.0172	0.4602	-0.0127003
5	rs30607	14411050	T	C	0.97	0.98128	0.0146	0.195	-0.0188974
5	rs1664507	14371539	A	G	0.989	1.03417	0.0185	0.07014	0.0335992
5	rs33024	14151451	A	G	0.999	1.04467	0.0175	0.0127	0.043701
5	rs79024756	14270135	A	T	0.987	1.0018	0.0266	0.9462	0.00179838
5	rs5866092	14190169	C	CT	0.989	1.00803	0.016	0.6187	0.00799793
5	rs28657466	14340275	A	G	0.966	0.98108	0.0203	0.3462	-0.0191013
5	rs6554849	14251404	T	C	1.01	0.97648	0.0158	0.1317	-0.023801
5	rs164862	14257942	C	G	1	0.98118	0.0138	0.169	-0.0189994
5	rs28416767	14426412	A	T	0.962	1.01157	0.0361	0.7492	0.0115036
5	rs76693961	14446055	T	C	0.866	1.0693	0.0391	0.08644	0.0670042
5	rs74948451	14450936	C	G	0.915	0.97025	0.0525	0.565	-0.0302015
5	rs165092	14271933	T	G	1	1.02	0.0138	0.1517	0.0198026
5	rs245447	14224942	A	G	0.992	0.98521	0.02	0.4563	-0.0149005
5	rs76128078	14286529	A	G	0.981	1.00431	0.0268	0.8732	0.00430074
5	rs16903460	14394556	A	G	1.01	1.02092	0.0304	0.496	0.0207042
5	rs56689214	14394744	A	C	1.01	1.02092	0.0304	0.496	0.0207042
5	rs1160966	14198762	A	ACT	0.993	1.01816	0.0359	0.6164	0.0179971
5	rs73751321	14263418	A	G	0.995	1.0023	0.0266	0.9318	0.00229736
5	rs28548493	14426446	A	G	0.943	1.01481	0.0357	0.6812	0.0147014
5	rs16903326	14242906	A	G	0.99	1.03231	0.0179	0.07501	0.031799
5	rs61469842	14354600	C	G	0.999	0.96822	0.031	0.297	-0.0322959
5	rs78261694	14361952	T	C	0.99	0.9974	0.0154	0.8686	-0.00260339
5	rs354288	14237265	A	G	0.982	0.98807	0.018	0.5047	-0.0120017
5	rs26114	14213764	T	C	1	1.02265	0.0156	0.1506	0.0223973
5	rs26082	14444979	A	G	0.935	0.98442	0.0192	0.4147	-0.0157026
5	rs32388	14216900	A	G	0.992	1.01562	0.02	0.4382	0.0154993
5	rs57303058	14149867	G	GT	0.999	1.04415	0.0176	0.01393	0.0432032
5	rs12110267	14368563	A	G	0.995	0.9719	0.031	0.3577	-0.0285024
5	rs77864877	14350380	T	C	0.979	1.04196	0.037	0.2666	0.0411036
5	rs75703852	14248905	T	C	0.994	0.9991	0.0267	0.9728	-0.000900405
5	rs60768136	14338489	C	G	0.986	0.97171	0.0322	0.3721	-0.0286979
5	rs187432	14334735	A	C	1	0.97502	0.0138	0.06731	-0.0252973
5	rs154159	14354827	A	G	1.01	0.96561	0.0166	0.035	-0.0349953
5	rs171592	14208920	A	G	0.995	1.0245	0.0141	0.0862	0.0242047
5	rs809565	14307140	T	C	0.959	0.94101	0.0366	0.09692	-0.0608015
5	rs36025923	14478895	A	C	0.883	0.9719	0.017	0.09452	-0.0285024
5	rs32529	14478324	A	G	0.796	0.97463	0.0182	0.157	-0.0256974
5	rs154150	14275499	A	G	1	1.03293	0.0178	0.06823	0.0323994
5	rs149087	14273738	T	C	0.826	1.13304	0.0564	0.02684	0.124904
5	rs181555	14409754	T	C	0.951	1.02685	0.0289	0.3592	0.0264959
5	rs79596052	14375490	T	TGTG	0.994	1.03066	0.031	0.3292	0.0301994
5	rs42289	14207720	A	G	0.994	1.01888	0.0359	0.6029	0.018704
5	rs30793	14386985	T	C	0.979	0.9999	0.0156	0.9937	-0.000100005
5	rs13172149	14363446	T	C	0.991	1.0021	0.0154	0.8894	0.0020978
5	rs32692	14436363	A	G	0.954	1.00632	0.0144	0.6598	0.00630011
5	rs354310	14227830	T	C	0.983	0.98639	0.0201	0.497	-0.0137035
5	rs354312	14226533	A	G	0.99	1.01542	0.02	0.4456	0.0153023
5	rs696289	14224210	T	C	1	0.98167	0.0358	0.6058	-0.0185001
5	rs164351	14170382	T	C	0.998	1.03293	0.017	0.05697	0.0323994
5	rs55691481	14343958	T	G	0.97	1.0286	0.0239	0.2381	0.0281987
5	rs26118	14173943	A	G	0.984	1.00702	0.0266	0.7937	0.00699548
5	rs27106	14455378	C	G	0.953	1.00421	0.0144	0.7701	0.00420116
5	rs6883134	14415590	A	G	0.952	1.01217	0.028	0.6643	0.0120965
5	rs415341	14381819	T	C	0.994	1.032	0.0185	0.08789	0.0314987
5	rs164860	14268943	A	C	1	1.0202	0.0138	0.1479	0.0199987
5	rs30608	14411080	T	C	0.969	0.98216	0.0146	0.2168	-0.0180011
5	rs26292	14186372	A	G	0.976	0.98295	0.0365	0.6366	-0.017197
5	rs10056415	14421026	T	C	0.95	1.01501	0.0278	0.5934	0.0148985
5	rs34743165	14197412	CT	C	0.992	1.01359	0.02	0.4989	0.0134985
5	rs76784715	14261755	C	G	0.996	0.9987	0.0266	0.9614	-0.00130085
5	rs26112	14490258	T	C	0.992	1.01491	0.0204	0.4669	0.0147999
5	rs10065203	14393621	T	C	0.928	0.97541	0.0152	0.1017	-0.0248974
5	rs30795	14388112	C	G	0.996	0.9977	0.0147	0.8783	-0.00230265
5	rs27116	14441065	A	G	0.969	0.97873	0.0181	0.2331	-0.0214995
5	rs3840114	14499164	GA	G	0.994	0.96358	0.0155	0.01648	-0.0370998
5	rs11949708	14349344	T	G	0.99	0.96667	0.0313	0.2782	-0.0338981
5	rs16903464	14395264	A	G	1.01	0.97961	0.0304	0.4989	-0.0206007
5	rs34858280	14426336	T	TAC	0.968	1.00652	0.0144	0.6489	0.00649884
5	rs71597900	14179720	A	ATT	0.942	0.98413	0.0228	0.4819	-0.0159973
5	rs72748229	14377684	A	C	0.846	1.0822	0.0486	0.1041	0.078996
5	rs79312837	14465628	T	C	0.771	1.03365	0.0644	0.6078	0.0330962
5	rs354286	14235406	A	G	0.993	1.01501	0.0149	0.3182	0.0148985
5	rs70964549	14292514	A	ATTGCAAATGTC	0.965	1.0009	0.016	0.956	0.000899595
5	rs42203	14335941	A	G	0.991	0.97863	0.0141	0.1256	-0.0216016
5	rs6898464	14425062	T	C	0.911	1.13735	0.0382	0.0007592	0.128701
5	rs773701	14286306	A	G	0.986	0.99681	0.0174	0.8552	-0.0031951
5	rs59963672	14262432	A	G	0.992	0.9987	0.0266	0.9621	-0.00130085
5	rs30791	14384453	A	C	0.993	1.0024	0.0155	0.8745	0.00239712
5	rs26132	14190126	T	C	0.988	0.99501	0.0263	0.8477	-0.00500249
5	rs4701604	14241327	A	C	0.98	1.01369	0.014	0.3313	0.0135971
5	rs16903375	14302488	T	C	1.01	0.98689	0.031	0.6698	-0.0131967
5	rs62344983	14360722	A	G	0.998	0.96967	0.0309	0.3199	-0.0307995
5	rs164859	14274009	T	C	1	1.02061	0.0138	0.139	0.0204005
5	rs26111	14491544	T	C	0.993	1.01511	0.0204	0.4628	0.014997
5	rs62345049	14426328	T	C	0.962	1.01136	0.0361	0.7539	0.011296
5	rs6860137	14411267	A	G	0.957	0.99094	0.0276	0.7425	-0.00910129
5	rs30629	14290805	A	G	0.997	0.97863	0.0139	0.1192	-0.0216016
5	rs16903389	14316448	A	G	0.997	0.98089	0.0315	0.5403	-0.019295
5	rs32340	14181939	T	C	0.978	0.96889	0.0148	0.03272	-0.0316042
5	rs17500808	14472431	C	G	0.953	0.93951	0.0469	0.1836	-0.0623968
5	rs1873428	14321049	T	C	0.987	1.03655	0.0578	0.535	0.0358979
5	rs187190	14415816	T	C	0.981	1.01217	0.0141	0.3916	0.0120965
5	rs42734	14219181	A	G	0.795	1.13077	0.0584	0.03517	0.122899
5	rs55871001	14188667	A	G	0.868	1.07929	0.0356	0.03191	0.0763034
5	rs42204	14301803	A	G	0.991	1.03863	0.0181	0.03647	0.0379025
5	rs57155535	14248277	T	C	0.995	1.0021	0.0266	0.9358	0.0020978
5	rs35275691	14159643	A	G	0.816	0.91192	0.0546	0.09118	-0.092203
5	rs72744206	14220522	T	G	0.868	1.06449	0.0349	0.07369	0.0624958
5	rs12522960	14245046	T	C	1.01	0.98285	0.0138	0.2081	-0.0172988
5	rs60279876	14405843	TAA	T	0.997	0.98157	0.0306	0.5429	-0.0186019
5	rs6554844	14163206	A	G	0.994	0.98896	0.0157	0.4786	-0.0111014
5	rs13177815	14246603	A	T	0.94	1.01147	0.037	0.758	0.0114047
5	rs1610870	14468257	GGAGA	G	0.968	0.97668	0.0162	0.1455	-0.0235962
5	rs35594035	14174689	A	T	0.969	1.01177	0.02	0.5579	0.0117013
5	rs165489	14437804	C	G	0.835	0.98324	0.0193	0.3823	-0.016902
5	rs62345860	14479323	A	G	0.94	1.08719	0.0473	0.07681	0.0835964
5	rs43171	14365895	A	G	1	1.02255	0.0137	0.105	0.0222995
5	rs3061076	14281533	A	ACC	0.994	0.96638	0.0179	0.05511	-0.0341981
5	rs890937	14423836	T	C	0.975	0.99253	0.0148	0.6098	-0.00749804
5	rs34474849	14194007	C	CGT	0.996	0.97434	0.0139	0.06129	-0.025995
5	rs3849082	14142643	A	T	0.985	1.01066	0.0158	0.5032	0.0106036
5	rs26100	14484074	T	C	0.98	1.02071	0.0216	0.3422	0.0204985
5	rs164005	14179153	C	G	0.991	1.00944	0.0264	0.7211	0.00939572
5	rs354280	14240739	C	G	0.975	0.99681	0.0268	0.9035	-0.0031951
5	rs32691	14435514	A	G	0.824	0.97219	0.0468	0.5474	-0.028204
5	rs28014	14177667	T	C	0.997	0.97795	0.0151	0.1384	-0.0222967
5	rs30792	14386494	A	G	0.992	1.03314	0.0185	0.07882	0.0326027
5	rs42551	14321785	A	T	0.985	0.96089	0.0187	0.03353	-0.0398953
5	rs32530	14477708	T	G	0.89	0.98531	0.0197	0.4533	-0.014799
5	rs74772125	14334659	T	C	0.778	1.06035	0.0461	0.2038	0.058599
5	rs34806703	14398902	A	AT	0.994	0.9982	0.0155	0.9091	-0.00180162
5	rs34045422	14300592	A	G	0.978	1.0003	0.0197	0.9861	0.000299955
5	rs27117	14439942	T	C	0.972	0.97893	0.0181	0.2378	-0.0212951
5	rs42292	14163088	A	G	1	0.98393	0.0143	0.2561	-0.0162005
5	rs39618	14163154	T	C	1.01	1.0248	0.0156	0.1166	0.0244975
5	rs78167384	14281772	A	G	0.985	0.99671	0.0267	0.901	-0.00329542
5	rs7706559	14483164	A	G	0.992	0.96735	0.0157	0.03422	-0.0331949
5	rs11747048	14166100	A	C	0.996	1.01126	0.0157	0.4761	0.0111971
5	rs32393	14222697	T	C	0.946	0.94791	0.0379	0.158	-0.0534957
5	rs151681	14161363	A	G	1.01	0.9757	0.0156	0.1158	-0.0246001
5	rs6876763	14241854	A	G	0.98	1.0029	0.0156	0.8514	0.0028958
5	rs62345875	14493880	A	G	0.949	1.08578	0.0473	0.08172	0.0822986
5	rs75139601	14391710	T	C	0.923	1.0646	0.0381	0.09969	0.0625991
5	rs59371168	14412393	A	G	0.955	0.98975	0.0276	0.7103	-0.0103029
5	rs2591277	14281126	A	G	0.994	0.99531	0.0172	0.7854	-0.00470103
5	rs32693	14437297	A	T	0.952	0.99681	0.0145	0.8267	-0.0031951
5	rs187087	14173358	A	G	0.991	0.97853	0.0151	0.1497	-0.0217038
5	rs256418	14393030	A	G	0.996	0.9972	0.0147	0.8471	-0.00280393
5	rs245513	14200762	A	G	0.993	1.01826	0.0359	0.6127	0.0180953
5	rs32569	14177378	A	G	0.989	1.00864	0.0266	0.7476	0.00860289
5	rs3789158	14503764	A	G	0.998	0.96802	0.0155	0.03668	-0.0325025
5	rs80216030	14421232	A	G	0.79	1.03541	0.0639	0.5861	0.0347975
5	rs58465394	14238243	T	C	0.981	1.02041	0.0163	0.2141	0.0202045
5	rs72748227	14375339	A	G	0.84	1.07627	0.0482	0.1272	0.0735014
5	rs468121	14487147	T	C	0.985	0.97414	0.019	0.168	-0.0262002
5	rs354300	14184079	A	G	0.993	0.98501	0.02	0.4514	-0.0151035
5	rs11747251	14238242	A	T	0.98	1.0202	0.0163	0.2181	0.0199987
5	rs72748245	14408982	A	T	0.992	0.98177	0.0307	0.5491	-0.0183982
5	rs34654449	14330755	A	AT	0.983	0.99263	0.0175	0.6713	-0.00739729
5	rs61284204	14320236	A	G	1	0.98089	0.0311	0.5348	-0.019295
5	rs12109880	14368519	T	C	0.998	0.96948	0.0309	0.3159	-0.0309954
5	rs256412	14394283	A	G	0.994	0.9984	0.0155	0.9198	-0.00160128
5	rs26213	14494994	T	C	0.951	1.00521	0.048	0.9137	0.00519647
5	rs30628	14290274	A	G	0.997	1.02214	0.0138	0.1125	0.0218985
5	rs62345872	14489916	A	G	0.949	1.08589	0.0473	0.08128	0.0823999
5	rs33029	14179404	A	G	0.97	1.01949	0.0366	0.5976	0.0193025
5	rs9885134	14324788	T	C	0.982	1.0024	0.0164	0.8839	0.00239712
5	rs17302994	14299831	T	C	0.941	1.04666	0.0348	0.1895	0.0456041
5	rs354305	14253263	T	C	0.988	0.9992	0.0173	0.9633	-0.00080032
5	rs71614082	14310172	T	C	0.974	1.0004	0.0194	0.984	0.00039992
5	rs26289	14189976	T	C	0.992	0.97375	0.0139	0.05582	-0.0266007
5	rs26137	14217207	A	C	1.01	1.02204	0.0156	0.1632	0.0218006
5	rs74315669	14275118	T	C	0.994	1.0014	0.0267	0.9573	0.00139902
5	rs12659261	14249610	C	G	0.987	1.03097	0.0179	0.08722	0.0305001
5	rs78035432	14422971	T	C	0.817	0.97863	0.0209	0.3013	-0.0216016
5	rs13184751	14149525	A	C	0.988	0.98886	0.0158	0.4791	-0.0112025
5	rs27101	14462136	A	G	0.982	0.97785	0.018	0.2128	-0.022399
5	rs6890768	14256555	A	G	0.995	1.0024	0.0266	0.9291	0.00239712
5	rs7732548	14305049	A	G	1.01	0.98344	0.031	0.5914	-0.0166986
5	rs71599622	14372362	T	TGA	0.811	1.00321	0.0165	0.8471	0.00320486
5	rs544588	14227482	A	G	1.01	1.02173	0.0156	0.1664	0.0214973
5	rs30609	14413452	A	G	0.972	0.98906	0.0142	0.4397	-0.0110003
5	rs476930	14352595	A	G	0.994	0.9658	0.0185	0.05982	-0.0347985
5	rs354311	14226775	A	G	0.989	1.01501	0.02	0.457	0.0148985
5	rs58383010	14320092	C	G	0.999	0.9803	0.0311	0.5231	-0.0198966
5	rs11949756	14388686	C	G	1.01	0.97941	0.0304	0.4938	-0.0208049
5	rs556928	14230281	T	C	0.987	0.98167	0.0139	0.1825	-0.0185001
5	rs30604	14258517	T	C	0.998	1.03293	0.0178	0.06886	0.0323994
5	rs76596608	14316380	T	C	0.978	0.94526	0.0374	0.1326	-0.0562953
5	rs164624	14173461	A	G	0.984	0.97746	0.0154	0.1387	-0.0227979
5	rs32528	14478978	A	G	0.921	1.00662	0.0145	0.6509	0.00659818
5	rs245449	14225689	A	C	0.998	0.97638	0.0141	0.08945	-0.0239034
5	rs890938	14424121	A	C	0.975	1.00692	0.0143	0.6282	0.00689617
5	rs26057	14204010	A	G	0.992	1.0141	0.02	0.4838	0.0140015
5	rs60616404	14339708	C	G	0.837	0.98679	0.0316	0.6742	-0.013298
5	rs706282	14472040	T	C	0.996	0.98758	0.017	0.4644	-0.0124978
5	rs185355	14380537	A	G	0.993	1.0007	0.0155	0.9615	0.000699755
5	rs71614083	14319374	A	G	0.835	0.95304	0.0528	0.362	-0.0480984
5	rs71614085	14348368	A	G	0.988	1.00351	0.0154	0.8223	0.00350385
5	rs62345877	14499269	T	C	0.936	1.00361	0.0455	0.9376	0.0036035
5	rs151899	14218869	A	G	0.999	0.9757	0.0141	0.08079	-0.0246001
5	rs434279	14381816	T	C	0.994	1.0023	0.0155	0.881	0.00229736
5	rs32391	14221675	T	G	0.99	0.98511	0.02	0.4526	-0.015002
5	rs35054836	14236439	A	C	0.992	1.01928	0.0138	0.167	0.0190965
5	rs2607078	14281387	A	G	0.992	1.00321	0.0172	0.8507	0.00320486
5	rs27479	14499395	A	C	0.99	1.01521	0.0204	0.4601	0.0150955
5	rs40572	14396939	A	G	0.994	0.9993	0.0155	0.9638	-0.000700245
5	rs6879505	14307487	A	G	1.01	0.98265	0.031	0.5722	-0.0175023
5	rs78692371	14348591	T	C	0.977	0.96262	0.0368	0.3003	-0.0380965
5	rs10076528	14379278	A	G	0.993	0.9799	0.0138	0.1418	-0.0203048
5	rs3789157	14503893	T	C	1.01	0.97054	0.0155	0.05423	-0.0299027
5	rs33022	14154696	T	C	0.999	0.98167	0.0143	0.1966	-0.0185001
5	rs154151	14380152	T	C	0.992	1.0009	0.0155	0.9545	0.000899595
5	rs26115	14151654	A	G	0.98	0.98432	0.0269	0.5567	-0.0158042
5	rs26097	14485862	A	G	0.981	0.97932	0.0216	0.3336	-0.0208968
5	rs62345052	14435901	A	G	0.937	1.0143	0.035	0.6842	0.0141987
5	rs27665	14188019	A	G	0.993	0.98521	0.02	0.4564	-0.0149005
5	rs74905733	14241280	A	G	0.756	1.04498	0.0693	0.5252	0.0439977
5	rs79434957	14253496	A	G	0.996	0.9978	0.0266	0.9332	-0.00220242
5	rs62345881	14507564	A	G	0.919	1.08698	0.0474	0.0787	0.0834032
5	rs62345873	14492013	A	G	0.95	0.921	0.0473	0.08161	-0.0822952
5	rs79498375	14346749	A	G	0.98	0.96012	0.0368	0.2692	-0.040697
5	rs16903497	14418419	T	C	0.951	0.98985	0.028	0.7144	-0.0102019
5	rs32570	14176536	A	G	0.987	0.99154	0.0266	0.7492	-0.00849599
5	rs773766	14292332	A	C	0.989	0.98472	0.0311	0.6197	-0.0153979
5	rs11955578	14382656	A	T	0.993	1.0018	0.0155	0.9094	0.00179838
5	rs34731809	14220083	A	AT	0.88	1.02583	0.0147	0.0834	0.025502
5	rs30771	14379277	T	C	0.993	1.03252	0.0185	0.08349	0.0320024
5	rs773763	14290588	A	G	0.983	1.0016	0.0174	0.9274	0.00159872
5	rs17241192	14209292	A	T	0.979	1.05201	0.0439	0.248	0.0507026
5	rs30634	14300033	T	G	0.983	0.97521	0.0169	0.1377	-0.0251024
5	rs13356126	14402871	A	G	0.951	1.0023	0.0151	0.8816	0.00229736
5	rs13180883	14497279	A	G	0.774	1.00914	0.025	0.7159	0.00909848
5	rs30765	14375908	A	G	0.958	0.98236	0.0147	0.2259	-0.0177974
5	rs354308	14245943	A	G	0.987	1.0024	0.0173	0.8882	0.00239712
5	rs76952064	14176029	T	C	0.8	0.99382	0.0424	0.8834	-0.00619918
5	rs26134	14189028	C	G	0.996	1.00531	0.0169	0.7528	0.00529595
5	rs30789	14383516	A	G	0.994	1.0018	0.0155	0.9095	0.00179838
5	rs17241452	14234796	T	C	0.726	1.0027	0.0567	0.9624	0.00269636
5	rs80029678	14443799	A	T	0.862	1.05908	0.0407	0.1591	0.0574006
5	rs56207939	14420150	A	G	0.951	0.9858	0.028	0.6082	-0.0143018
5	rs30635	14300652	T	G	0.991	1.03272	0.0141	0.02201	0.0321961
5	rs60645310	14348895	T	TTA	0.802	1.0143	0.0201	0.4798	0.0141987
5	rs356028	14281668	C	G	1	0.97863	0.0138	0.1182	-0.0216016
5	rs13184670	14179321	T	G	0.977	1.01177	0.0199	0.5571	0.0117013
5	rs11133783	14153998	A	T	0.997	0.997	0.0143	0.831	-0.00300451
5	rs2401893	14294132	A	T	0.79	0.99144	0.0211	0.685	-0.00859685
5	rs519005	14227010	T	C	0.988	0.9861	0.0201	0.4878	-0.0139975
5	rs33977552	14358656	G	GT	0.991	0.96676	0.0186	0.06907	-0.033805
5	rs34963828	14384978	T	TA	0.992	1.0022	0.0155	0.8848	0.00219758
5	rs33026	14150634	A	T	1.01	0.97181	0.0156	0.06716	-0.028595
5	rs33025	14151336	T	G	1.01	1.02881	0.0156	0.06912	0.0284028
5	rs12516600	14385961	A	C	0.995	0.98049	0.0138	0.1544	-0.0197028
5	rs27115	14445079	A	G	0.944	0.99591	0.0144	0.7745	-0.00409839
5	rs62344979	14343652	A	C	0.983	0.96783	0.0315	0.2987	-0.0326988
5	rs13183821	14161885	A	G	0.95	1.03676	0.0304	0.2354	0.0361005
5	rs455945	14145881	A	T	0.999	0.97219	0.0156	0.07179	-0.028204
5	rs27100	14462816	T	C	0.952	0.99551	0.0145	0.7576	-0.00450011
5	rs352112	14210966	A	G	0.995	1.02696	0.0139	0.05604	0.026603
5	rs56128432	14370000	A	G	0.875	1.02316	0.017	0.1789	0.0228959
5	rs250842	14170114	A	G	1.01	0.99332	0.014	0.635	-0.00670241
5	rs72742568	14179941	C	G	0.932	1.00934	0.0341	0.7849	0.00929665
5	rs4702029	14346413	A	G	0.988	0.9971	0.0154	0.8499	-0.00290421
5	rs151924	14205952	A	G	0.991	0.9759	0.0142	0.08491	-0.0243952
5	rs26060	14186708	A	G	0.993	0.98521	0.02	0.4569	-0.0149005
5	rs3838239	14480279	T	TA	0.983	1.0285	0.019	0.1403	0.0281014
5	rs56226439	14242621	A	G	0.988	1.0319	0.0179	0.07869	0.0314018
5	rs26284	14164802	T	C	1.01	1.02398	0.0156	0.1292	0.023697
5	rs17500731	14462890	T	C	0.947	1.0577	0.0467	0.2299	0.0560967
5	rs77121204	14448872	T	C	0.909	1.02265	0.0525	0.6702	0.0223973
5	rs55751460	14363830	T	C	0.931	1.02337	0.0357	0.5175	0.0231011
5	rs151901	14197644	A	G	0.992	0.9857	0.02	0.4718	-0.0144032
5	rs62345058	14475587	T	G	0.925	1.06311	0.0468	0.1913	0.0611986
5	rs28018	14429991	T	C	0.965	0.99471	0.0148	0.7197	-0.00530404
5	rs72742504	14175001	A	G	0.96	1.04091	0.024	0.09455	0.0400953
5	rs62346563	14218724	T	C	0.871	0.99412	0.0483	0.9027	-0.00589735
5	rs11133786	14360808	T	C	0.92	1.03894	0.0366	0.2976	0.038201
5	rs63449562	14182982	T	C	0.993	1.01542	0.02	0.4463	0.0153023
5	rs76509539	14328033	T	C	0.983	0.963	0.0369	0.3073	-0.0377019
5	rs30630	14291868	A	G	0.995	0.97375	0.0158	0.09206	-0.0266007
5	rs17303273	14311195	A	G	0.928	1.0576	0.0218	0.01038	0.0560022
5	rs30774	14397238	T	C	0.994	0.9987	0.0147	0.9277	-0.00130085
5	rs33030	14178040	A	G	0.983	1.0248	0.0357	0.4936	0.0244975
5	rs358752	14426700	T	C	0.969	1.00743	0.0148	0.6159	0.00740253
5	rs27758	14184562	A	T	0.993	0.99661	0.0169	0.8392	-0.00339576
5	rs512599	14197127	T	C	0.995	0.99164	0.0263	0.7509	-0.00839514
5	rs40490	14476968	T	G	0.871	1.03583	0.0248	0.1552	0.035203
5	rs67084079	14253801	A	G	0.995	1.0349	0.0185	0.06365	0.0343048
5	rs26189	14464282	A	G	0.877	0.99273	0.0245	0.7655	-0.00729655
5	rs74745926	14275165	T	C	0.926	1.00723	0.0293	0.8058	0.00720399
5	rs6554843	14151799	T	C	0.997	1.00351	0.0143	0.8059	0.00350385
5	rs30611	14415053	C	G	0.988	1.01288	0.0146	0.3805	0.0127978
5	rs35146191	14392999	C	CA	0.994	0.9984	0.0155	0.9185	-0.00160128
5	rs897726	14248729	A	G	0.987	1.0012	0.0173	0.9443	0.00119928
5	rs72748212	14365772	T	C	0.921	0.96996	0.0262	0.2445	-0.0305004
5	rs34602624	14223389	C	CA	0.992	0.98521	0.02	0.4577	-0.0149005
5	rs26059	14187769	A	C	0.994	0.98521	0.02	0.4585	-0.0149005
5	rs71599623	14380726	G	GT	0.925	0.98995	0.0166	0.5421	-0.0101008
5	rs62345880	14505194	A	G	0.934	1.00421	0.0455	0.9258	0.00420116
5	rs744048	14360230	C	G	0.935	1.00844	0.0152	0.5799	0.00840458
5	rs76407530	14189775	C	G	0.958	1.01816	0.0467	0.6995	0.0179971
5	rs32549	14213135	A	G	1	1.02132	0.0156	0.1769	0.0210959
5	rs7706484	14379066	T	G	0.993	0.97961	0.0302	0.4962	-0.0206007
5	rs77955596	14415780	A	G	0.872	0.9719	0.0596	0.632	-0.0285024
5	rs26186	14472626	T	C	0.917	0.97932	0.0516	0.686	-0.0208968
5	rs354299	14184211	T	C	0.994	1.01552	0.02	0.4426	0.0154008
5	rs34510714	14210706	G	GT	0.977	1.01349	0.0141	0.3436	0.0133998
5	rs75491305	14255462	T	C	0.977	0.94734	0.0583	0.3535	-0.0540972
5	rs13177026	14315510	T	C	0.973	0.9984	0.0194	0.936	-0.00160128
5	rs16903423	14370985	A	C	0.996	0.9688	0.0309	0.3055	-0.0316971
5	rs1058310	14509903	T	C	0.953	0.98128	0.0154	0.2209	-0.0188974
5	rs34438851	14275684	C	CT	0.985	1.02081	0.0139	0.1394	0.0205964
5	rs27118	14473516	A	G	0.939	0.99481	0.0146	0.7196	-0.00520351
5	rs356026	14281915	A	C	1	1.02224	0.0138	0.1106	0.0219963
5	rs154153	14317870	A	G	0.99	1.03852	0.0181	0.03701	0.0377966
5	rs72742586	14195388	A	G	0.947	1.03769	0.0243	0.1283	0.0369971
5	rs30616	14267173	A	G	0.987	1.001	0.0196	0.9586	0.0009995
5	rs3840115	14491190	G	GT	0.988	1.0245	0.019	0.2026	0.0242047
5	rs56236343	14282115	A	G	0.92	0.98787	0.045	0.7868	-0.0122042
5	rs27105	14456072	A	G	0.977	0.97873	0.018	0.233	-0.0214995
5	rs16903428	14373437	T	C	0.995	1.03283	0.0309	0.2958	0.0323026
5	rs62344984	14364507	C	G	0.978	1.02153	0.0372	0.5667	0.0213015
5	rs7731443	14337891	T	C	0.99	1.02829	0.0322	0.3871	0.0278972
5	rs26108	14496304	A	T	0.984	1.02583	0.019	0.1802	0.025502
5	rs30631	14292644	A	G	0.992	0.97346	0.0159	0.0899	-0.0268985
5	rs76837016	14271410	T	G	0.991	1.0001	0.0268	0.9978	0.0001
5	rs60123555	14416830	T	C	0.947	1.01288	0.0279	0.6465	0.0127978
5	rs3994019	14170617	CTT	C	0.968	0.98738	0.0141	0.3694	-0.0127003
5	rs6874286	14216982	T	G	0.88	0.94176	0.0466	0.1979	-0.0600048
5	rs245470	14200168	C	G	0.992	1.0139	0.02	0.4899	0.0138043
5	rs62345871	14484531	A	G	0.948	0.92164	0.0472	0.08406	-0.0816006
5	rs181927	14351946	T	G	0.995	0.97161	0.0139	0.03771	-0.0288008
5	rs60738268	14346936	A	G	0.987	0.96754	0.0313	0.2914	-0.0329985
5	rs42556	14398111	A	G	0.988	1	0.0156	0.9979	0
5	rs26281	14205520	A	T	0.997	1.02634	0.0139	0.06119	0.0259991
5	rs706283	14472095	T	C	0.987	0.97814	0.0179	0.2172	-0.0221025
5	rs245577	14256589	A	G	0.986	1.0008	0.0173	0.9612	0.00079968
5	rs152382	14141967	A	T	0.998	0.95533	0.0176	0.009351	-0.0456984
5	rs6877654	14377380	A	G	0.992	1.02122	0.0138	0.129	0.020998
5	rs26188	14432660	A	G	0.956	0.99531	0.0145	0.7467	-0.00470103
5	rs151902	14197566	T	G	0.992	0.9858	0.02	0.475	-0.0143018
5	rs17306809	14414441	T	C	0.715	1.01867	0.0376	0.6217	0.0184979
5	rs6554852	14508971	A	G	0.945	1.01816	0.0155	0.2448	0.0179971
5	rs358088	14413192	T	C	0.796	1.10794	0.0593	0.08404	0.102502
5	rs187186	14437795	A	C	0.865	0.99352	0.0191	0.7326	-0.00650109
5	rs356027	14281687	T	C	1	0.97453	0.0158	0.1025	-0.0258
5	rs26106	14458747	T	C	0.935	0.9858	0.0192	0.4575	-0.0143018
5	rs4702028	14324211	A	C	0.981	1.00602	0.0175	0.7328	0.00600195
5	rs77982380	14323015	A	G	0.957	1.01776	0.0272	0.5175	0.0176041
5	rs30799	14390807	T	C	0.995	0.9985	0.0155	0.925	-0.00150113
5	rs62345048	14424921	T	C	0.965	1.01227	0.036	0.7345	0.0121953
5	rs10064105	14381119	A	G	0.804	1.06972	0.0324	0.0377	0.0673969
5	rs247142	14325654	T	C	0.989	1.03904	0.0185	0.03911	0.0382972
5	rs164521	14170406	A	G	0.998	1.03262	0.017	0.05904	0.0320993
5	rs697559	14272007	T	G	1	0.98413	0.0304	0.5987	-0.0159973
5	rs79305912	14253920	T	C	0.994	0.9973	0.0268	0.9211	-0.00270365
5	rs34805475	14323300	G	GT	0.978	0.998	0.0164	0.9049	-0.002002
5	rs77096396	14434829	T	C	0.776	1.03634	0.0647	0.5807	0.0356953
5	rs17299506	14172958	A	G	0.946	1.01096	0.0191	0.5702	0.0109004
5	rs78173215	14273040	T	C	0.992	0.999	0.0267	0.9711	-0.0010005
5	rs27589	14457509	A	G	0.965	0.97775	0.0163	0.1668	-0.0225013
5	rs6894866	14410412	C	G	0.957	1.01157	0.0276	0.676	0.0115036
5	rs62345046	14421672	T	C	0.948	0.98403	0.028	0.5641	-0.0160989
5	rs74863132	14409621	C	G	0.795	0.96986	0.0637	0.631	-0.0306035
5	rs35878008	14356975	GA	G	0.703	0.97677	0.0169	0.1642	-0.0235041
5	rs35860741	14369690	A	G	0.987	0.9979	0.0155	0.8908	-0.00210221
5	rs30801	14391851	C	G	0.994	1.0018	0.0155	0.9085	0.00179838
5	rs247137	14381174	T	C	0.994	0.9995	0.0155	0.972	-0.000500125
5	rs16903257	14175926	T	C	0.966	1.00864	0.0558	0.8779	0.00860289
5	rs6860252	14411621	A	C	0.957	1.00874	0.0276	0.7513	0.00870203
5	rs923616	14329404	A	G	0.983	0.99233	0.0175	0.6607	-0.00769957
5	rs27102	14460068	A	C	0.953	0.99581	0.0145	0.7724	-0.0041988
