# Supplementary material for: Common Genetic Variants in TRIO Are Associated With Autism in Chinese Han Population
Source: Genet Res (Camb). 2025 Dec 17;2025:7762302. doi: 10.1155/genr/7762302 (PMC12721762; doi:10.1155/genr/7762302)
Supplement: Supplementary file 11 — Supporting Information 11 Table S9: Functional annotation for rs27479 and rs32593. [file GENR-2025-7762302-s003.xlsx]

## Sheet: Sheet1
Table S9. Functional annotation for rs27479 and rs32593
Query SNP： rs27479 and variants with r2 >=0.8
chr	pos (hg38)	LD	LD	variant	Ref	Alt	AFR	AMR	ASN	EUR	SiPhy	Promoter	Enhancer	DNAse	Proteins	Motifs	NHGRI/EBI	GRASP QTL	Selected eQTL	GENCODE	dbSNP
		(r²)	(D')				freq	freq	freq	freq	cons	histone marks	histone marks		bound	changed	GWAS hits	hits	hits	genes	func annot
5	14483965	0.87	1	rs26100	C	G,T	0.01	0.17	0.16	0.08			LNG, GI	GI						TRIO	intronic
5	14485277	0.98	1	rs26098	T	C	0.04	0.19	0.16	0.09			VAS			HDAC2,p300		1 hit		TRIO	intronic
5	14485753	0.89	1	rs26097	A	G	0.01	0.17	0.17	0.08						SRF				TRIO	intronic
5	14489529	1	1	rs26113	A	G	0.11	0.19	0.16	0.09		BLD	8 tissues			Nkx3				TRIO	intronic
5	14490149	0.97	1	rs26112	C	T	0.05	0.19	0.15	0.09		BLD	8 tissues			4 altered motifs			1 hit	TRIO	intronic
5	14491435	1	1	rs26111	C	T	0.05	0.19	0.15	0.09		BLD	11 tissues	4 tissues		STAT		1 hit		TRIO	intronic
5	14495376	1	1	rs27480	T	C	0.13	0.19	0.16	0.09			FAT, BLD			Pou6f1		1 hit		TRIO	intronic
5	14495647	0.98	1	rs26109	C	T	0.05	0.19	0.15	0.09			BLD			ZBTB33				TRIO	intronic
5	14498618	1	1	rs26107	G	A	0.04	0.19	0.15	0.09			ESDR							TRIO	synonymous
5	14499286	1	1	rs27479	C	A	0.1	0.19	0.15	0.09				LNG		HDAC2				TRIO	intronic
5	14503010	0.98	1	rs152433	G	A	0.04	0.19	0.15	0.09			5 tissues			ERalpha-a,Irf,Pax-6				TRIO	intronic
5	14507796	0.95	0.98	rs26086	A	G	0.09	0.19	0.16	0.09			ESDR	SKIN		MZF1::1-4,Pax-6		1 hit		TRIO	intronic
5	14510264	0.97	0.98	rs26080	G	A	0.09	0.19	0.15	0.09			SKIN	5 tissues		4 altered motifs				TRIO
5	14512182	0.97	0.98	rs2592050	A	G	0.09	0.19	0.16	0.09						Foxm1				TRIO
Query SNP： rs32593 and variants with r2 >=0.8
chr	pos (hg38)	LD	LD	variant	Ref	Alt	AFR	AMR	ASN	EUR	SiPhy	Promoter	Enhancer	DNAse	Proteins	Motifs	NHGRI/EBI	GRASP QTL	Selected eQTL	GENCODE	dbSNP
		(r²)	(D')				freq	freq	freq	freq	cons	histone marks	histone marks		bound	changed	GWAS hits	hits	hits	genes	func annot
5	14169600	1	1	rs32593	G	A	0.95	0.65	0.56	0.53		BLD	16 tissues			Brachyury,Pbx-1				TRIO	intronic
5	14169747	0.98	1	rs32592	G	A	0.95	0.65	0.56	0.53		BLD	15 tissues	ESDR		Cphx,E2F				TRIO	intronic
5	14170005	0.99	1	rs250842	A	G	0.95	0.65	0.56	0.53		BLD	16 tissues			AP-1,SP1,SP2				TRIO	intronic
Query SNP： rs33005 and variants with r2 >= 0.8
chr	pos (hg38)	LD	LD	variant	Ref	Alt	AFR	AMR	ASN	EUR	SiPhy	Promoter	Enhancer	DNAse	Proteins	Motifs	NHGRI/EBI	GRASP QTL	Selected eQTL	GENCODE	dbSNP
		(r²)	(D')				freq	freq	freq	freq	cons	histone marks	histone marks		bound	changed	GWAS hits	hits	hits	genes	func annot
5	14173997	0.91	-0.97	rs32571	T	C	0.91	0.55	0.49	0.41		9 tissues	22 tissues	14 tissues		Pax-8,YY1				TRIO	intronic
5	14176324	0.88	-0.96	rs43181	G	C	0.8	0.54	0.49	0.41			7 tissues			4 altered motifs				TRIO	intronic
5	14180634	0.94	0.97	rs33027	G	C	0.09	0.46	0.53	0.6			12 tissues	6 tissues	GATA3	Irf				TRIO	intronic
5	14189867	0.98	0.99	rs26289	C	T	0.08	0.45	0.52	0.61		6 tissues	15 tissues							TRIO	intronic
5	14190811	0.98	0.99	rs28030	A	G	0.08	0.45	0.53	0.61		12 tissues	17 tissues	14 tissues	MXI1,SPT20	Cphx				TRIO	intronic
5	14205411	0.99	1	rs26281	A	T	0.07	0.45	0.53	0.61		11 tissues	15 tissues	15 tissues		4 altered motifs				TRIO	intronic
5	14205843	0.82	1	rs151924	G	A	0.24	0.54	0.53	0.65			14 tissues			AP-1,Maf			1 hit	TRIO	intronic
5	14206123	0.99	1	rs33004	G	A	0.07	0.45	0.53	0.61			16 tissues	ESDR		4 altered motifs				TRIO	intronic
5	14206428	1	1	rs33005	G	T	0.1	0.45	0.53	0.6		BLD	16 tissues	5 tissues						TRIO	intronic
5	14207232	0.99	1	rs33007	C	T	0.09	0.45	0.53	0.61		GI, BLD	17 tissues	ESDR						TRIO	intronic
5	14208190	0.82	1	rs36030458	CAA	C	0.27	0.54	0.53	0.65		9 tissues	21 tissues	26 tissues	7 bound proteins	Bcl6b,p53			1 hit	TRIO	intronic
5	14208811	0.81	1	rs171592	A	G	0.36	0.55	0.53	0.65		9 tissues	17 tissues	27 tissues	20 bound proteins	4 altered motifs			1 hit	TRIO	intronic
5	14210857	0.98	1	rs352112	A	G	0.15	0.46	0.53	0.61		BLD	20 tissues	ADRL,HRT,BLD		CIZ,HNF4,Pou2f2				TRIO	intronic
5	14216984	0.81	1	rs26136	G	A	0.41	0.56	0.53	0.65		SKIN, GI	22 tissues	13 tissues		STAT,Sp4			1 hit	TRIO	intronic
5	14218760	0.81	1	rs151899	G	A	0.41	0.56	0.53	0.65		6 tissues	20 tissues	THYM,BRN		4 altered motifs			1 hit	TRIO	intronic
5	14219169	0.81	1	rs164629	A	G	0.44	0.56	0.53	0.65		4 tissues	21 tissues	7 tissues						TRIO	intronic
5	14222070	0.96	0.99	rs151900	C	T	0.11	0.45	0.53	0.61			12 tissues	THYM						TRIO	intronic
5	14222231	0.96	0.99	rs149123	G	A	0.09	0.45	0.53	0.61			11 tissues	THYM		5 altered motifs				TRIO	intronic
5	14224113	0.96	0.99	rs245445	A	G	0.12	0.45	0.53	0.61			5 tissues			11 altered motifs				TRIO	intronic
