# Supplementary material for: Common Genetic Variants in TRIO Are Associated With Autism in Chinese Han Population
Source: Genet Res (Camb). 2025 Dec 17;2025:7762302. doi: 10.1155/genr/7762302 (PMC12721762; doi:10.1155/genr/7762302)
Supplement: Supplementary file 12 — Supporting Information 12 Table S10: Results of VarNote in predicting the effect of rs32593, rs33005, and rs27479 on transcription factors. [file GENR-2025-7762302-s012.xlsx]

## Sheet: Sheet1
Table S10. Results of VarNote in predicting the effect of rs32593, rs33005 and rs27479 on transcription factors
Input:rs33005
Chromosome Location Tissue	Chromatin state	Cell line	Tissue
chr5:14200600-14217000	Weak transcription	Fetal Brain Male	brain
chr5:14205200-14209600	Weak transcription	Brain Dorsolateral Prefrontal Cortex	brain
chr5:14205400-14210400	Weak transcription	Brain Germinal Matrix	brain
chr5:14205400-14210400	Weak transcription	Fetal Brain Female brain	brain
chr5:14205400-14212800	Weak transcription	Brain Anterior Caudate	brain
chr5:14205400-14213000	Weak transcription	Brain Angular Gyrus	brain
chr5:14205400-14218800	Weak transcription	Brain Inferior Temporal Lobe	brain
chr5:14205600-14206600	Enhancers	NH-A	brain
chr5:14205600-14210400	Weak transcription	Cortex derived primary cultured neurospheres	brain
chr5:14205600-14213000	Weak transcription	Brain Cingulate Gyrus	brain
chr5:14206000-14208000	Weak transcription	Ganglion Emi；nence derived primary cultured neurospheres	brain
Input:rs32593
Chromosome Location Tissue	Chromatin state	Cell line	Tissue
chr5:14165000-14171400	Weak transcription	Fetal Brain Female	brain
chr5:14166000-14171800	Weak transcription	Ganglion Eminence derived primary cultured neurospheres	brain
chr5:14167400-14173800	Weak transcription	Brain Dorsolateral Prefrontal Cortex	brain
chr5:14168000-14172200	Weak transcription	Brain Angular Gyrus	brain
chr5:14168400-14170200	Enhancers	Fetal Brain Male	brain
chr5:14168800-14170000	Weak transcription	Brain Substantia Nigra	brain
chr5:14168800-14170200	Enhancers	NH-A	brain
chr5:14168800-14172000	Weak transcription	Brain Hippocampus Middle	brain
chr5:14168800-14172400	Weak transcription	Brain Inferior Temporal Lobe	brain
chr5:14169000-14171200	Weak transcription	Brain Anterior Caudate	brain
chr5:14169000-14171200	Weak transcription	Brain Anterior Caudate	brain
chr5:14169200-14173800	Weak transcription	Brain Germinal Matrix	brain
Input:rs27479
Chromosome Location Tissue	Chromatin state	Cell line	Tissue
chr5:14458200-14509200	Strong transcription	Cortex derived primary cultured neurospheres	brain
chr5:14470600-14509800	Strong transcription	Ganglion Eminence derived primary cultured neurospheres	brain
chr5:14492000-14510800	Strong transcription	NH-A	brain
chr5:14496000-14509000	Strong transcription	Fetal Brain Female	brain
chr5:14496200-14502800	Strong transcription	Brain Anterior Caudate	brain
chr5:14496200-14509400	Strong transcription	Brain Germinal Matrix	brain
chr5:14496400-14499400	Strong transcription	Brain Angular Gyrus	brain
chr5:14496400-14499600	Strong transcription	Brain Substantia Nigra	brain
chr5:14496400-14500600	Strong transcription	Brain Hippocampus Middle	brain
chr5:14497000-14499800	Strong transcription	Brain Cingulate Gyrus	brain
chr5:14497000-14500400	Strong transcription	Brain Inferior Temporal Lobe	brain
chr5:14497000-14501000	Strong transcription	Brain Dorsolateral Prefrontal Cortex	brain
chr5:14497400-14507800	Weak transcription	Fetal Brain Male	brain
